# Supplementary material for: Cerebral Malaria Model Applying Human Brain Organoids
Source: Cells. 2023 Mar 23;12(7):984. doi: 10.3390/cells12070984 (PMC10093648; doi:10.3390/cells12070984)
Supplement: Supplementary file 1 [file cells-12-00984-s001.zip]

Archive with 1 entries (1 files):
- cells-2141809-supplementary.pdf
